# Supplementary material for: Monitoring and Risk Assessment of Pesticide Residues in Seafood Using LC-MS/MS
Source: Foods. 2025 Sep 13;14(18):3198. doi: 10.3390/foods14183198 (PMC12469867; doi:10.3390/foods14183198)
Supplement: Supplementary file 1 [file foods-14-03198-s001.zip]

Archive with 1 entries (1 files):
- foods-3853013-supplementary.pdf
